# Supplementary material for: Organic Dinitrates: Electrolyte Additives That Increase the Energy Densities of Lithium/Graphite Fluoride Batteries
Source: Nanomaterials (Basel). 2025 May 18;15(10):758. doi: 10.3390/nano15100758 (PMC12114438; doi:10.3390/nano15100758)
Supplement: Supplementary file 1 [file nanomaterials-15-00758-s001.zip]

Archive with 1 entries (1 files):
- nanomaterials-3625175-supplementary.pdf
